# Supplementary material for: Reconstruction of gene regulatory network related to photosynthesis in Arabidopsis thaliana
Source: Front Plant Sci. 2014 Jun 13;5:273. doi: 10.3389/fpls.2014.00273 (PMC4055858; doi:10.3389/fpls.2014.00273)
Supplement: Supplementary file 1 [file DataSheet1.CSV]

	overlap_0.7	overlap_0.5	overlap_0.6	overlap_0.65	overlap_0.75	overlap_0.8	overlap_0.9
M00010	1	0.968	0.987	0.993	0.993	0.974	0.937
M00089	1	0.953	0.977	0.985	0.978	0.96	0.916
M00149	1	0.574	0.792	0.897	0.915	0.811	0.67
M00151	1	0.935	0.962	0.976	0.968	0.926	0.787
M00182	1	0.962	0.978	0.988	0.982	0.964	0.925
M00218	1	0.983	0.99	0.995	0.991	0.981	0.961
M00219	1	0.973	0.988	0.992	0.991	0.978	0.946
M00226	1	0.932	0.958	0.981	0.982	0.971	0.9
M00343	1	0.863	0.924	0.965	0.953	0.894	0.774
M00344	1	0.913	0.952	0.975	0.964	0.926	0.846
M00345	1	0.988	0.993	0.996	0.994	0.946	0.838
M00352	1	0.661	0.826	0.915	0.925	0.851	0.724
M00353	1	0.761	0.89	0.944	0.948	0.899	0.803
M00354	1	0.707	0.863	0.932	0.937	0.868	0.75
M00355	1	0.713	0.87	0.939	0.931	0.859	0.737
M00356	1	0.991	0.992	0.996	0.997	0.997	0.995
M00357	1	0.979	0.986	0.991	0.991	0.981	0.971
M00358	1	0.986	0.987	0.994	0.998	0.997	0.99
M00359	1	0.984	0.988	0.996	0.993	0.991	0.98
M00361	1	0.969	0.982	0.99	0.99	0.979	0.966
M00366	1	0.937	0.966	0.983	0.991	0.985	0.966
M00367	1	0.955	0.975	0.992	0.991	0.98	0.96
M00368	1	0.961	0.993	0.996	0.997	0.995	0.949
M00369	1	0.967	0.978	0.99	0.992	0.985	0.969
M00370	1	0.885	0.95	0.974	0.94	0.873	0.763
M00371	1	0.842	0.849	0.931	0.955	0.894	0.81
M00372	1	0.899	0.954	0.974	0.989	0.957	0.897
M00374	1	0.915	0.939	0.969	0.974	0.951	0.831
M00375	1	0.847	0.943	0.977	0.978	0.956	0.909
M00376	1	0.851	0.885	0.947	0.961	0.896	0.813
M00392	1	0.908	0.946	0.964	0.952	0.89	0.677
M00393	1	0.835	0.894	0.939	0.89	0.76	0.581
M00399	1	0.987	0.991	0.998	0.997	0.994	0.982
M00400	1	0.984	0.991	0.995	0.995	0.99	0.982
M00401	1	0.971	0.986	0.992	0.991	0.983	0.968
M00404	1	0.728	0.818	0.901	0.895	0.795	0.616
M00408	1	0.573	0.732	0.863	0.874	0.77	0.57
M00417	1	0.985	0.99	0.998	0.992	0.985	0.967
M00434	1	0.986	0.994	0.998	0.998	0.993	0.981
M00435	1	0.988	0.993	0.998	0.996	0.992	0.98
M00438	1	0.862	0.914	0.959	0.944	0.889	0.769
M00439	1	0.759	0.866	0.928	0.927	0.863	0.716
M00440	1	0.959	0.978	0.986	0.968	0.934	0.852
M00441	1	0.989	0.994	0.996	0.998	0.993	0.979
M00442	1	0.986	0.989	0.996	0.996	0.993	0.988
M00443	1	0.935	0.961	0.979	0.966	0.926	0.843
M00479	1	0.875	0.927	0.964	0.953	0.903	0.79
M00501	1	0.984	0.99	0.995	0.992	0.99	0.975
M00502	1	0.721	0.842	0.923	0.946	0.897	0.816
M00503	1	0.993	0.996	0.997	0.997	0.994	0.979
M00506	1	0.753	0.876	0.935	0.958	0.912	0.829
M00507	1	0.889	0.945	0.969	0.973	0.94	0.843
M00635	1	0.805	0.905	0.957	0.954	0.912	0.846
M00653	1	0.891	0.941	0.972	0.965	0.929	0.855
M00654	1	0.908	0.944	0.97	0.955	0.898	0.764
M00660	1	0.843	0.936	0.967	0.973	0.942	0.891
M00681	1	0.725	0.855	0.927	0.923	0.847	0.682
M00697	1	0.948	0.969	0.979	0.982	0.951	0.869
M00700	1	0.957	0.974	0.983	0.969	0.933	0.884
M00702	1	0.784	0.892	0.945	0.946	0.886	0.786
M00735	1	0.974	0.985	0.988	0.992	0.986	0.972
M00788	1	0.871	0.939	0.975	0.975	0.935	0.888
M00798	1	0.82	0.901	0.942	0.931	0.863	0.711
M00819	1	0.745	0.888	0.948	0.957	0.902	0.799
M00820	1	0.922	0.961	0.985	0.988	0.97	0.939
M00936	1	0.976	0.984	0.99	0.973	0.948	0.873
M00937	1	0.491	0.616	0.795	0.844	0.707	0.476
M00942	1	0.937	0.958	0.975	0.967	0.92	0.829
M00943	1	0.979	0.989	0.993	0.992	0.987	0.957
M00944	1	0.742	0.895	0.95	0.957	0.909	0.82
M00945	1	0.87	0.939	0.967	0.964	0.915	0.845
M00946	1	0.826	0.877	0.942	0.931	0.851	0.712
M00948	1	0.986	0.99	0.996	0.998	0.993	0.975
M00949	1	0.607	0.723	0.835	0.886	0.806	0.665
M00950	1	0.868	0.908	0.942	0.911	0.772	0.569
M00952	1	0.976	0.985	0.988	0.989	0.982	0.96
M00958	1	0.98	0.986	0.991	0.996	0.989	0.961
M00968	1	0.98	0.983	0.991	0.997	0.987	0.958
M00969	1	0.991	0.994	0.995	0.996	0.991	0.985
M00970	1	0.988	0.993	0.996	0.994	0.989	0.977
M01006	1	0.786	0.856	0.931	0.95	0.902	0.825
M01015	1	0.983	0.988	0.995	0.986	0.977	0.938
M01021	1	0.916	0.961	0.978	0.972	0.913	0.802
M01050	1	0.905	0.938	0.967	0.971	0.936	0.859
M01052	1	0.961	0.981	0.993	0.993	0.986	0.968
M01054	1	0.916	0.968	0.988	0.994	0.986	0.949
M01055	1	0.975	0.988	0.994	0.994	0.99	0.977
M01057	1	0.982	0.987	0.992	0.993	0.98	0.967
M01059	1	0.917	0.941	0.969	0.963	0.907	0.704
M01060	1	0.953	0.974	0.985	0.974	0.951	0.863
M01061	1	0.948	0.972	0.982	0.983	0.947	0.871
M01062	1	0.735	0.822	0.894	0.854	0.749	0.628
M01063	1	0.935	0.962	0.976	0.968	0.926	0.787
M01064	1	0.835	0.894	0.939	0.89	0.76	0.581
M01065	1	0.948	0.967	0.98	0.985	0.96	0.883
M01114	1	0.947	0.974	0.987	0.986	0.961	0.913
M01126	1	0.811	0.911	0.953	0.959	0.928	0.872
M01128	1	0.734	0.863	0.942	0.938	0.866	0.753
M01130	1	0.857	0.926	0.962	0.959	0.927	0.866
M01133	1	0.932	0.958	0.977	0.963	0.908	0.75
M01135	1	0.709	0.854	0.925	0.937	0.876	0.762
M01136	1	0.795	0.906	0.957	0.966	0.93	0.866
M01156	1	0.989	0.991	0.996	0.994	0.986	0.965
M01161	1	0.844	0.932	0.97	0.963	0.924	0.851
M01164	1	0.893	0.923	0.964	0.969	0.93	0.842
M01179	1	0.984	0.992	0.996	0.995	0.989	0.977
M01180	1	0.98	0.991	0.994	0.984	0.967	0.894
M01186	1	0.97	0.979	0.994	0.994	0.989	0.979
M01187	1	0.984	0.991	0.997	0.985	0.981	0.965
M01188	1	0.877	0.936	0.967	0.966	0.937	0.878
M01189	1	0.897	0.941	0.969	0.951	0.891	0.714
M01191	1	0.969	0.979	0.98	0.987	0.969	0.924
M01192	1	0.972	0.983	0.992	0.988	0.976	0.952
M01193	1	0.986	0.992	0.996	0.994	0.986	0.97
M01194	1	0.889	0.941	0.967	0.971	0.925	0.825
M01581	1	0.974	0.982	0.993	0.992	0.976	0.948
M01582	1	0.978	0.985	0.989	0.986	0.97	0.927
M01583	1	0.985	0.991	0.994	0.994	0.991	0.978
M01584	1	0.971	0.976	0.989	0.99	0.985	0.95
M01585	1	0.971	0.985	0.988	0.986	0.974	0.942
M01586	1	0.99	0.995	0.997	0.998	0.998	0.99
M01700	1	0.902	0.948	0.969	0.98	0.948	0.899
M01701	1	0.878	0.923	0.962	0.951	0.905	0.822
M01740	1	0.869	0.905	0.949	0.96	0.915	0.822
