# Supplementary material for: Reconstruction of gene regulatory network related to photosynthesis in Arabidopsis thaliana
Source: Front Plant Sci. 2014 Jun 13;5:273. doi: 10.3389/fpls.2014.00273 (PMC4055858; doi:10.3389/fpls.2014.00273)
Supplement: Supplementary file 2 [file DataSheet2.XLSX]

## Sheet: Sheet1
The GO enrichment analysis of photosynthetic genes and their related TFs
Components GO items	Thylakoid	Photosynthesis	Generation of precursor metabolites and energy	Transcription factor activity	Others
PET	√			√
PSI	√	√		√
PSII	√	√	√	√
F_type ATP	√		√
Calvin Cycle	√	√	√	√	Response to stress;
					Response to abiotic stimulus
C4 related genes			√	√	Mitochondrion
